# Supplementary material for: Field Trapping and Flight Capacity of Eucosma giganteana (Riley) (Lepidoptera: Tortricidae) in Response to Behaviorally Active Congeneric Semiochemicals in Novel Silflower Agroecosystems
Source: Insects. 2022 Apr 1;13(4):350. doi: 10.3390/insects13040350 (PMC9032278; doi:10.3390/insects13040350)
Supplement: Supplementary file 1 [file insects-13-00350-s001.zip]

Archive with 1 entries (1 files):
- insects-1578522-supplementary.mp4
